# Supplementary material for: Functional Genomic Screening in Human Pluripotent Stem Cells Reveals New Roadblocks in Early Pancreatic Endoderm Formation
Source: Cells. 2022 Feb 8;11(3):582. doi: 10.3390/cells11030582 (PMC8834018; doi:10.3390/cells11030582)
Supplement: Supplementary file 1 [file cells-11-00582-s001.zip]

Archive with 1 entries (1 files):
- cells-1546538-supplementary.pdf
